# Supplementary material for: A Multi-mRNA Prognostic Signature for Anti-TNFα Therapy Response in Patients with Inflammatory Bowel Disease
Source: Diagnostics (Basel). 2021 Oct 14;11(10):1902. doi: 10.3390/diagnostics11101902 (PMC8534494; doi:10.3390/diagnostics11101902)
Supplement: Supplementary file 1 [file diagnostics-11-01902-s001.zip]

Archive with 2 entries (2 files):
- diagnostics-1352291 supplementary.pdf
- Supplementary_Table_2.xlsx
