# Supplementary material for: A Multi-mRNA Prognostic Signature for Anti-TNFα Therapy Response in Patients with Inflammatory Bowel Disease
Source: Diagnostics (Basel). 2021 Oct 14;11(10):1902. doi: 10.3390/diagnostics11101902 (PMC8534494; doi:10.3390/diagnostics11101902)
Supplement: Supplementary file 1 [file diagnostics-11-01902-s001.zip › Supplementary_Table_2.xlsx]

## Sheet: Sheet1
Supplementary Table S2
Gene ID	Symbol	Effect Size	Std Error	FDR p-val	Tau-squared	Het p-value
8165	AKAP1	0.995378	0.211008	0.000397087	0.0275256	0.316166
65268	WNK2	0.974402	0.209501	0.000475456	0.0251716	0.322095
5525	PPP2R5A	0.970112	0.191108	0.000150716	0	0.687865
254887	ZDHHC23	0.969766	0.191136	0.000150716	0	0.84527
146223	CMTM4	0.939782	0.229679	0.00208086	0.0600746	0.242002
23321	TRIM2	0.931105	0.247919	0.00455095	0.0932387	0.183501
4705	NDUFA10	0.928739	0.190711	0.000267051	0	0.607876
4306	NR3C2	0.925704	0.190233	0.000267051	0	0.834591
4642	MYO1D	0.924642	0.190379	0.000267051	0	0.479574
1832	DSP	0.915231	0.224381	0.00212347	0.0514802	0.259398
10422	UBAC1	0.910544	0.242481	0.00455095	0.0834024	0.198957
152189	CMTM8	0.910434	0.190265	0.00032294	0	0.469451
54602	NDFIP2	0.90808	0.189987	0.000327648	0	0.737893
55204	GOLPH3L	0.900996	0.268853	0.0115591	0.135046	0.127824
4952	OCRL	0.899412	0.189637	0.000369341	0	0.853992
1045	CDX2	0.896265	0.190505	0.000403147	0	0.418642
112	ADCY6	0.89521	0.190165	0.000403147	0	0.536567
376267	RAB15	0.892743	0.189899	0.000403147	0	0.559708
5570	PKIB	0.884334	0.189535	0.000465503	0	0.706194
6272	SORT1	0.88308	0.190189	0.000484693	0	0.423021
4756	NEO1	0.881054	0.204372	0.00115861	0.0209291	0.331549
7384	UQCRC1	0.880713	0.240748	0.00576825	0.0808991	0.202399
348110	ARPIN	0.878137	0.189669	0.000507845	0	0.883482
79956	ERMP1	0.877818	0.199642	0.00092951	0.0140326	0.350386
153769	SH3RF2	0.87663	0.189826	0.000520006	0	0.41184
8991	SELENBP1	0.876084	0.220304	0.00268088	0.0446999	0.27426
622	BDH1	0.873664	0.19003	0.000551572	0	0.462019
57017	COQ9	0.873146	0.189236	0.000523583	0	0.694435
4038	LRP4	0.870818	0.189173	0.000541949	0	0.852569
116987	AGAP1	0.867645	0.189414	0.000568632	0	0.627571
26073	POLDIP2	0.867524	0.189031	0.000560173	0	0.737164
5211	PFKL	0.861214	0.243711	0.00773184	0.0868037	0.192052
1945	EFNA4	0.859593	0.189131	0.000629225	0	0.543962
3268	AGFG2	0.856858	0.189273	0.000659822	0	0.532627
57698	SHTN1	0.85478	0.188761	0.000659822	0	0.788456
22906	TRAK1	0.854233	0.188678	0.000659822	0	0.894092
57648	KIAA1522	0.854113	0.216982	0.00296362	0.0409962	0.281407
619279	ZNF704	0.85173	0.252655	0.0110886	0.103836	0.166987
25934	NIPSNAP3A	0.851113	0.189038	0.000681863	0	0.641127
93974	ATP5IF1	0.843744	0.188705	0.000753614	0	0.607133
7855	FZD5	0.840639	0.188583	0.000792747	0	0.734259
1352	COX10	0.838924	0.189247	0.000846389	0	0.466106
7105	TSPAN6	0.829946	0.18863	0.00092951	0	0.568022
140803	TRPM6	0.829657	0.24495	0.0106728	0.0895569	0.187853
1456	CSNK1G3	0.825948	0.188376	0.000942219	0	0.91967
3291	HSD11B2	0.821761	0.188172	0.000986242	0	0.75664
55620	STAP2	0.821733	0.188776	0.00102202	0	0.547082
79695	GALNT12	0.821513	0.188231	0.000986311	0	0.635775
389084	SNORC	0.818036	0.18846	0.00105791	0	0.660917
57186	RALGAPA2	0.817666	0.188527	0.00106959	0	0.511969
10939	AFG3L2	0.817121	0.187951	0.00104063	0	0.911331
26035	GLCE	0.816844	0.231583	0.00781754	0.0666483	0.226143
26275	HIBCH	0.814671	0.188247	0.00110574	0	0.95836
79022	TMEM106C	0.811675	0.188498	0.00115973	0	0.552209
8702	B4GALT4	0.811494	0.187995	0.00114072	0	0.85555
140460	ASB7	0.810201	0.235101	0.00951737	0.0724209	0.215747
6920	TCEA3	0.80919	0.187931	0.00115973	0	0.779602
283431	GAS2L3	0.808374	0.188079	0.00118394	0	0.957855
56975	FAM20C	-0.80759	0.205418	0.003003	0.023512	0.324107
50515	CHST11	-0.808056	0.188424	0.00122484	0	0.695734
150372	NFAM1	-0.808168	0.188419	0.00122484	0	0.469626
8840	CCN4	-0.808447	0.18882	0.00124187	0	0.486907
148741	ANKRD35	-0.809577	0.188036	0.00115973	0	0.966251
51296	SLC15A3	-0.810403	0.188527	0.00118394	0	0.732929
50856	CLEC4A	-0.810603	0.220571	0.00552631	0.0471719	0.267079
669	BPGM	-0.811955	0.207785	0.00317985	0.0266191	0.316288
11245	GPR176	-0.812629	0.188187	0.00113776	0	0.585816
3383	ICAM1	-0.813407	0.188581	0.00115222	0	0.56696
27	ABL2	-0.815148	0.218681	0.00487066	0.0444286	0.273067
23299	BICD2	-0.815787	0.1888	0.00112927	0	0.446454
2191	FAP	-0.818946	0.189456	0.00112595	0	0.415752
10044	SH2D3C	-0.819521	0.188735	0.00105575	0	0.549743
6696	SPP1	-0.819869	0.189126	0.00107459	0	0.513812
222487	ADGRG3	-0.820039	0.188403	0.00102202	0	0.820741
7127	TNFAIP2	-0.820324	0.188739	0.00104106	0	0.503567
26112	CCDC69	-0.820846	0.205428	0.00256505	0.0233324	0.324678
1808	DPYSL2	-0.821005	0.221837	0.00521303	0.0494507	0.261896
90102	PHLDB2	-0.822835	0.21517	0.00395986	0.0379931	0.288276
54039	PCBP3	-0.824211	0.188877	0.000986311	0	0.720078
80014	WWC2	-0.824933	0.189045	0.000986311	0	0.511437
6925	TCF4	-0.82548	0.188607	0.0009687	0	0.665722
5341	PLEK	-0.825697	0.188898	0.000983435	0	0.650403
4689	NCF4	-0.825715	0.188129	0.00094132	0	0.911411
84243	ZDHHC18	-0.825918	0.188158	0.00094132	0	0.975769
11259	FILIP1L	-0.826052	0.189083	0.000986242	0	0.455479
25966	C2CD2	-0.827078	0.189362	0.000986242	0	0.511806
64744	SMAP2	-0.82823	0.188343	0.00092951	0	0.916472
118788	PIK3AP1	-0.828374	0.188263	0.00092951	0	0.968109
399959	MIR100HG	-0.828482	0.188245	0.00092951	0	0.825554
285	ANGPT2	-0.829956	0.189197	0.000942219	0	0.458787
7099	TLR4	-0.830044	0.189304	0.000942219	0	0.507067
221895	JAZF1	-0.830274	0.188854	0.00092951	0	0.545604
3002	GZMB	-0.830828	0.188565	0.00092951	0	0.687705
399	RHOH	-0.831111	0.188512	0.000924221	0	0.838992
3577	CXCR1	-0.831495	0.188968	0.00092951	0	0.429596
23075	SWAP70	-0.831651	0.1889	0.00092951	0	0.698799
8877	SPHK1	-0.832696	0.198043	0.00153223	0.0120182	0.355716
115004	CGAS	-0.833082	0.18837	0.000877486	0	0.994934
55704	CCDC88A	-0.835061	0.209136	0.00258004	0.0290179	0.310084
27128	CYTH4	-0.836215	0.188416	0.000841517	0	0.966916
170954	PPP1R18	-0.836307	0.188651	0.000846389	0	0.817896
1191	CLU	-0.838594	0.188621	0.000816631	0	0.969074
1390	CREM	-0.838735	0.234333	0.00699173	0.0694582	0.222786
3059	HCLS1	-0.839737	0.188774	0.000816631	0	0.872468
23466	CBX6	-0.840025	0.188623	0.00080328	0	0.776696
6695	SPOCK1	-0.840885	0.189104	0.000816631	0	0.504704
7852	CXCR4	-0.8409	0.188405	0.000777174	0	0.943297
8869	ST3GAL5	-0.843927	0.188591	0.000745522	0	0.76774
170371	TMEM273	-0.845423	0.231365	0.00583205	0.0649018	0.230913
1378	CR1	-0.846985	0.188987	0.000728492	0	0.695334
83593	RASSF5	-0.8489	0.189171	0.000716718	0	0.606448
1901	S1PR1	-0.849441	0.227138	0.00470329	0.0574959	0.245748
271	AMPD2	-0.849552	0.189287	0.000716718	0	0.609065
26064	RAI14	-0.850625	0.191814	0.000846389	0.00288931	0.382817
1880	GPR183	-0.85076	0.202749	0.00156646	0.0183988	0.338541
9953	HS3ST3B1	-0.851085	0.222953	0.0039669	0.0497136	0.262596
1960	EGR3	-0.851118	0.188914	0.000676886	0	0.929081
9435	CHST2	-0.851334	0.189462	0.000706319	0	0.578306
10581	IFITM2	-0.851499	0.188787	0.000676886	0	0.800317
2026	ENO2	-0.852548	0.188893	0.000676886	0	0.943478
3142	HLX	-0.853412	0.216565	0.00293644	0.0398364	0.284343
3936	LCP1	-0.853471	0.189291	0.000676886	0	0.674421
586	BCAT1	-0.853841	0.189516	0.000676886	0	0.492655
23406	COTL1	-0.853941	0.231958	0.00545206	0.0658072	0.229354
7940	LST1	-0.854305	0.221653	0.0036786	0.0484264	0.26473
4778	NFE2	-0.854395	0.189415	0.000676886	0	0.487581
51363	CHST15	-0.854952	0.235474	0.00616345	0.0721004	0.217548
28984	RGCC	-0.85504	0.201758	0.0014387	0.0168311	0.342691
11031	RAB31	-0.856274	0.189325	0.000663754	0	0.538395
64127	NOD2	-0.856462	0.189528	0.000668112	0	0.644087
1844	DUSP2	-0.856963	0.189476	0.000663754	0	0.441301
84984	CEP19	-0.858871	0.189142	0.000636711	0	0.488423
6004	RGS16	-0.860229	0.219657	0.00312546	0.0455003	0.270926
6777	STAT5B	-0.860586	0.188799	0.000609279	0	0.81931
4478	MSN	-0.861961	0.190098	0.000651947	0	0.48622
7832	BTG2	-0.862022	0.188994	0.00060563	0	0.927697
57580	PREX1	-0.863402	0.189779	0.000625208	0	0.459936
4017	LOXL2	-0.863645	0.197504	0.000981039	0.0103622	0.360837
6503	SLA	-0.863957	0.189691	0.00061514	0	0.532964
10287	RGS19	-0.864087	0.209032	0.00184753	0.0278805	0.313222
79827	CLMP	-0.865836	0.231305	0.00464588	0.0642852	0.232634
730249	ACOD1	-0.866291	0.190602	0.000629225	0.000627368	0.389696
5270	SERPINE2	-0.867006	0.189935	0.000599946	0	0.433049
284119	CAVIN1	-0.867384	0.234003	0.00516051	0.0691505	0.223314
4327	MMP19	-0.86758	0.189254	0.000564627	0	0.694524
85464	SSH2	-0.867901	0.227349	0.0039669	0.0581564	0.244017
9938	ARHGAP25	-0.868232	0.189337	0.000564627	0	0.526709
963	CD53	-0.868865	0.189127	0.00055215	0	0.808072
1117	CHI3L2	-0.869744	0.189237	0.000551572	0	0.943427
359845	RFLNB	-0.871572	0.21943	0.00270708	0.0438501	0.275648
51050	PI15	-0.872487	0.260659	0.0116835	0.118418	0.148455
1903	S1PR3	-0.873009	0.189387	0.00053014	0	0.543937
3937	LCP2	-0.87499	0.230742	0.00417422	0.0628916	0.235707
6374	CXCL5	-0.876338	0.24267	0.00641854	0.0835401	0.199144
9586	CREB5	-0.878002	0.217598	0.0023188	0.0412569	0.281143
969	CD69	-0.878365	0.237777	0.00527008	0.0738527	0.216283
7409	VAV1	-0.878558	0.189153	0.000484693	0	0.918851
1809	DPYSL3	-0.878638	0.190209	0.000520006	0	0.528884
1306	COL15A1	-0.879865	0.261588	0.0112596	0.120308	0.146145
728215	FAM155A	-0.882245	0.223701	0.00292756	0.0510399	0.259722
7431	VIM	-0.883466	0.230993	0.00395986	0.0627369	0.236516
24147	FJX1	-0.884016	0.190069	0.000475456	0	0.552732
1846	DUSP4	-0.88764	0.19073	0.000475456	0	0.449453
1284	COL4A2	-0.888648	0.251662	0.00776446	0.10072	0.172563
7846	TUBA1A	-0.889293	0.190613	0.000465503	0.000276385	0.390781
284996	RNF149	-0.892096	0.189999	0.000410694	0	0.636611
3055	HCK	-0.892779	0.208522	0.00124187	0.0260828	0.318568
5328	PLAU	-0.893106	0.233647	0.0039669	0.0664835	0.230042
51278	IER5	-0.893972	0.189667	0.000400337	0	0.652071
1230	CCR1	-0.894285	0.190192	0.000403147	0	0.58013
9535	GMFG	-0.894462	0.190098	0.000403147	0	0.452545
4897	NRCAM	-0.894692	0.224357	0.00259798	0.0520097	0.257737
5788	PTPRC	-0.895089	0.24603	0.00604777	0.089811	0.188648
117289	TAGAP	-0.895734	0.199886	0.000728492	0.0131915	0.353129
9467	SH3BP5	-0.89639	0.211907	0.001447	0.0318473	0.303964
51365	PLA1A	-0.897851	0.245995	0.00588418	0.0896984	0.188888
114990	VASN	-0.899374	0.208821	0.00115973	0.02594	0.319231
3684	ITGAM	-0.899959	0.189821	0.000369341	0	0.863132
91607	SLFN11	-0.900026	0.230896	0.00323691	0.0622906	0.237639
83643	CCDC3	-0.900959	0.190141	0.000370081	0	0.619994
55529	PIP4P2	-0.902577	0.214923	0.00155495	0.0358491	0.294758
10979	FERMT2	-0.904253	0.216016	0.00161304	0.0371163	0.291963
929	CD14	-0.905169	0.190325	0.000351336	0	0.586558
1475	CSTA	-0.906541	0.190074	0.000334167	0	0.837489
50807	ASAP1	-0.907161	0.221775	0.00208086	0.046248	0.271468
9945	GFPT2	-0.908613	0.190549	0.000334167	0	0.66748
2867	FFAR2	-0.909157	0.190325	0.0003282	0	0.797176
1397	CRIP2	-0.90953	0.25717	0.00768472	0.111394	0.157826
715	C1R	-0.909534	0.201752	0.000676886	0.0151419	0.347812
25884	CHRDL2	-0.909798	0.190009	0.000322294	0	0.842874
4210	MEFV	-0.91034	0.254589	0.00706756	0.105895	0.164701
4542	MYO1F	-0.910641	0.217816	0.00163253	0.0404585	0.283792
7076	TIMP1	-0.912095	0.190495	0.000322294	0	0.773013
8767	RIPK2	-0.915157	0.190269	0.0003005	0	0.428732
2321	FLT1	-0.915404	0.253297	0.00637538	0.103143	0.169701
11025	LILRB3	-0.915633	0.19077	0.000311977	0	0.453296
53829	P2RY13	-0.916166	0.247092	0.00514708	0.0913855	0.186746
4616	GADD45B	-0.917558	0.190551	0.000296234	0	0.626718
11009	IL24	-0.919182	0.209671	0.000942219	0.0270212	0.316604
8794	TNFRSF10C	-0.919517	0.19058	0.000286215	0	0.650082
4162	MCAM	-0.919854	0.245545	0.00460032	0.0883207	0.192127
9750	RIPOR2	-0.920396	0.190339	0.00027758	0	0.728003
9180	OSMR	-0.921986	0.190743	0.00027758	0	0.592361
1116	CHI3L1	-0.921993	0.190544	0.00027758	0	0.51255
8477	GPR65	-0.922688	0.19081	0.00027758	0	0.557964
2207	FCER1G	-0.923055	0.234323	0.00293644	0.0675665	0.228237
144423	GLT1D1	-0.924787	0.190465	0.000267051	0	0.645408
9120	SLC16A6	-0.925042	0.190463	0.000267051	0	0.540123
5396	PRRX1	-0.926275	0.190479	0.000267051	0	0.851002
942	CD86	-0.926698	0.260325	0.00732094	0.116108	0.152054
23597	ACOT9	-0.928091	0.210103	0.000893845	0.0273721	0.315999
10395	DLC1	-0.929118	0.190838	0.000267051	0	0.568719
6351	CCL4	-0.930041	0.191126	0.000267051	0	0.421248
10409	BASP1	-0.934891	0.190902	0.000249021	0	0.610796
6648	SOD2	-0.939044	0.234902	0.00256505	0.0679722	0.227966
953	ENTPD1	-0.939609	0.251796	0.00481694	0.0986389	0.177538
137835	TMEM71	-0.940235	0.2479	0.00416973	0.0924737	0.185739
143458	LDLRAD3	-0.943337	0.277234	0.0103881	0.150832	0.114514
597	BCL2A1	-0.944145	0.19175	0.000225051	0	0.432798
7462	LAT2	-0.945442	0.190528	0.000198761	0	0.999206
10859	LILRB1	-0.94548	0.191285	0.000207891	0	0.540778
3310	HSPA6	-0.947255	0.19163	0.000207891	0	0.407148
2247	FGF2	-0.948979	0.19178	0.000207891	0	0.456311
4600	MX2	-0.949057	0.207599	0.00058533	0.0233601	0.326168
3956	LGALS1	-0.949893	0.252793	0.00454945	0.100971	0.173944
84617	TUBB6	-0.952444	0.191499	0.000197432	0	0.576253
11010	GLIPR1	-0.952853	0.25272	0.00440135	0.100668	0.174173
10439	OLFM1	-0.953329	0.201684	0.000382985	0.014643	0.349476
2771	GNAI2	-0.953757	0.223125	0.00126422	0.0476306	0.26885
1123	CHN1	-0.954022	0.208332	0.000568632	0.0240523	0.324624
10630	PDPN	-0.954546	0.205167	0.000475456	0.0187348	0.338689
3576	CXCL8	-0.957787	0.192091	0.000194001	0	0.411641
5272	SERPINB9	-0.960334	0.19089	0.000164747	0	0.915816
3084	NRG1	-0.962372	0.217416	0.000867263	0.0389554	0.28786
5142	PDE4B	-0.964146	0.192064	0.000169858	0	0.421044
9934	P2RY14	-0.964949	0.242789	0.00269978	0.0813933	0.204874
3678	ITGA5	-0.965112	0.191871	0.000164747	0	0.439648
7130	TNFAIP6	-0.965226	0.271909	0.00746151	0.139117	0.127088
79930	DOK3	-0.9693	0.191401	0.000150716	0	0.910059
9448	MAP4K4	-0.970246	0.209765	0.000513811	0.025177	0.322176
23452	ANGPTL2	-0.970283	0.191747	0.000150716	0	0.491254
80723	SLC35G2	-0.970641	0.230195	0.00151006	0.0588345	0.246421
3772	KCNJ15	-0.973109	0.191613	0.000150716	0	0.695597
140876	RIPOR3	-0.973551	0.192211	0.000150716	0	0.408294
26253	CLEC4E	-0.974448	0.231933	0.00154804	0.0615219	0.241394
6347	CCL2	-0.975551	0.248871	0.00309362	0.0927037	0.186814
4314	MMP3	-0.975701	0.24108	0.00225376	0.0773381	0.212762
387763	C11orf96	-0.978628	0.250939	0.00322293	0.096189	0.181868
5742	PTGS1	-0.979288	0.19234	0.000149206	0	0.408642
57214	CEMIP	-0.981072	0.192285	0.000145019	0	0.443366
2014	EMP3	-0.981627	0.273632	0.00683186	0.141876	0.124633
6556	SLC11A1	-0.982562	0.212799	0.000520006	0.0299842	0.309726
9473	THEMIS2	-0.984819	0.192074	0.000132128	0	0.589787
1441	CSF3R	-0.985414	0.192268	0.000132128	0	0.53294
3557	IL1RN	-0.990681	0.192989	0.000132128	0	0.430496
8303	SNN	-0.992094	0.192199	0.000119265	0	0.608318
22918	CD93	-0.992152	0.28128	0.00781754	0.158387	0.108495
23643	LY96	-0.992899	0.248485	0.00256505	0.0907421	0.190933
56603	CYP26B1	-0.996442	0.192709	0.000117509	0	0.419704
120892	LRRK2	-0.997173	0.25957	0.00378722	0.112959	0.15819
115908	CTHRC1	-1.00005	0.270495	0.00523252	0.13468	0.133423
3553	IL1B	-1.00023	0.191917	0.000101192	0	0.869643
604	BCL6	-1.00069	0.191798	0.000101192	0	0.899065
7056	THBD	-1.00129	0.241051	0.00173556	0.0771719	0.213183
5054	SERPINE1	-1.00222	0.192903	0.000106449	0	0.455008
85450	ITPRIP	-1.00454	0.191886	9.97104e-05	0	0.89976
8572	PDLIM4	-1.00607	0.193053	0.000101192	0	0.421368
166336	PRICKLE2	-1.00642	0.25528	0.00293644	0.102985	0.173424
2358	FPR2	-1.00856	0.192502	9.97104e-05	0	0.775345
2252	FGF7	-1.01185	0.192612	9.81897e-05	0	0.426711
7474	WNT5A	-1.0214	0.26037	0.00308299	0.112569	0.160923
1294	COL7A1	-1.02239	0.193017	8.09402e-05	0	0.643674
7107	GPR137B	-1.02447	0.211635	0.00027758	0.0264591	0.319782
112464	CAVIN3	-1.02486	0.253061	0.00225376	0.0995181	0.178309
81553	FAM49A	-1.02499	0.252664	0.00225376	0.0986085	0.179185
1439	CSF2RB	-1.02508	0.192956	7.78377e-05	0	0.571197
7124	TNF	-1.02907	0.192396	6.81847e-05	0	0.874342
6283	S100A12	-1.03281	0.241417	0.00124955	0.0769864	0.214487
1051	CEBPB	-1.03462	0.23574	0.00094132	0.0665938	0.233182
4688	NCF2	-1.03725	0.237985	0.00100492	0.0707621	0.225435
7096	TLR1	-1.04377	0.270554	0.00365521	0.133353	0.135683
728	C5AR1	-1.04703	0.193694	5.64624e-05	0	0.541431
353514	LILRA5	-1.04761	0.192804	5.43115e-05	0	0.892307
2268	FGR	-1.04808	0.194147	5.64624e-05	0	0.40635
121260	SLC15A4	-1.04851	0.209927	0.000189595	0.0235183	0.32755
2153	F5	-1.04997	0.221777	0.000373239	0.0426307	0.281704
11314	CD300A	-1.05185	0.259413	0.00225376	0.110735	0.163479
2215	FCGR3B	-1.05357	0.194155	5.43115e-05	0	0.42645
6403	SELP	-1.05458	0.233399	0.000668112	0.0626868	0.240331
7837	PXDN	-1.05557	0.288004	0.00565513	0.170006	0.101064
5552	SRGN	-1.0565	0.212097	0.00019494	0.0264809	0.320142
3624	INHBA	-1.0586	0.227153	0.000472589	0.0505083	0.265856
7133	TNFRSF1B	-1.05889	0.194222	5.37948e-05	0	0.416658
2213	FCGR2B	-1.06229	0.19318	4.82379e-05	0	0.905256
3371	TNC	-1.06369	0.251061	0.00144023	0.0935057	0.188944
4837	NNMT	-1.06596	0.194362	4.82379e-05	0	0.39696
6279	S100A8	-1.06708	0.219737	0.000267051	0.0381158	0.292515
366	AQP9	-1.06825	0.194707	4.82379e-05	0	0.397422
6402	SELL	-1.06831	0.193888	4.82379e-05	0	0.628357
116496	NIBAN1	-1.07005	0.264989	0.00230752	0.121157	0.150846
5008	OSM	-1.07036	0.193667	4.82379e-05	0	0.786811
51334	PRR16	-1.07195	0.285614	0.00455095	0.16538	0.104509
5937	RBMS1	-1.07365	0.287942	0.00486254	0.169448	0.101468
201799	TMEM154	-1.07435	0.193551	4.82379e-05	0	0.836203
60675	PROK2	-1.0782	0.194744	4.82379e-05	0	0.48794
6515	SLC2A3	-1.08168	0.195025	4.82379e-05	0	0.400744
1440	CSF3	-1.08494	0.220803	0.000233015	0.0397828	0.289105
11027	LILRA2	-1.09303	0.236092	0.000507845	0.0659411	0.235406
50486	G0S2	-1.09507	0.194901	4.82379e-05	0	0.500198
3569	IL6	-1.09779	0.220838	0.000197432	0.0391007	0.291281
54210	TREM1	-1.09838	0.194945	4.82379e-05	0	0.645597
8875	VNN2	-1.10192	0.270529	0.00214346	0.131642	0.139864
89927	BMERB1	-1.11022	0.280112	0.00279099	0.151487	0.11914
196383	RILPL2	-1.11866	0.296398	0.00439511	0.188213	0.0879933
6280	S100A9	-1.12487	0.223091	0.00016175	0.0414243	0.28683
5743	PTGS2	-1.132	0.19851	4.82379e-05	0.0039422	0.380407
6401	SELE	-1.13245	0.279824	0.00225376	0.150247	0.120895
3579	CXCR2	-1.15914	0.196354	2.69276e-05	0	0.506282
10288	LILRB2	-1.16138	0.217268	6.81847e-05	0.0308891	0.311361
6781	STC1	-1.16762	0.265803	0.000939717	0.119105	0.156884
5069	PAPPA	-1.19769	0.278232	0.00115973	0.144177	0.129904
2357	FPR1	-1.21051	0.198042	1.48351e-05	0	0.425544
3589	IL11	-1.22556	0.246783	0.000198543	0.0801302	0.21524
3598	IL13RA2	-1.54137	0.384791	0.00252591	0.39946	0.0217899
